# Supplementary material for: Growth differentiation factor 10 induces angiogenesis to promote wound healing in rats with diabetic foot ulcers by activating TGF-β1/Smad3 signaling pathway
Source: Front Endocrinol (Lausanne). 2023 Jan 13;13:1013018. doi: 10.3389/fendo.2022.1013018 (PMC9880151; doi:10.3389/fendo.2022.1013018)
Supplement: Supplementary file 1 [file DataSheet_1.zip]

Archive with 3 entries (3 files):
- Image 1.JPEG
- Image 2.JPEG
- Supp Fig Legends.DOCX
